# Supplementary material for: Revealing the Reactivity of Individual Chemical Entities in Complex Mixtures: the Chemistry Behind Bio-Oil Upgrading
Source: Anal Chem. 2022 May 16;94(21):7536–44. doi: 10.1021/acs.analchem.2c00261 (PMC9161218; doi:10.1021/acs.analchem.2c00261)
Supplement: Supplementary file 2 — ac2c00261_si_002.xlsx [file ac2c00261_si_002.xlsx]

## Sheet: GC vs isomers by GC FTICR MS
	Formula	compound	CAS	Mw GC-MS	Ref.	Classification according to references	m/z GC-FTICR MS (E-C)		Mw GC-FTICR MS		Number of isomers
							Esterified bio-oil	Bio-oil	Esterified bio-oil	Bio-oil	Esterified bio-oil	Bio-oil
1	C7H14O1	butanedial	110-63-4	114	1	Carbohydrate	115.112	115.112	114.104	114.104	4	1
2	C5H8O3	acetoxyacetone (i)	592-20-1	116	1	Carbohydrate	117.055	117.055	116.047	116.047	22	13
		﻿4-oxopentanoic (levulinic) acid	123-76-2	116	2	Carboxylic acid
		﻿1-hydroxy-2-propanone acetate	592-20-1	116	2	Nonaromatic ester
		﻿1-acetyloxy-2-propanone	592-20-1	116	2	Nonaromatic ketone
3	C6H10O2	2,5-hexanedione	110-13-4	114	1,2	Carbohydrate	115.075	115.075	114.068	114.068	15	8
		﻿3-hydroxycyclohexanone	823-19-8	114	2	Nonaromatic ketone
		﻿methyl 2-pentenoate	818-59-7	114	2	Nonaromatic ester
		﻿methyl 3-pentenoate	818-58-6	114	2	Nonaromatic ester
		ethenyl butanoate	123-20-6	114	2	Nonaromatic ester
4	C6H10O3	2-acetyloxy-1-butanone	157-57-1	130	1	Carbohydrate	131.07	131.07	130.063	130.063	28	12
		﻿4-hydroxy-2-butanone acetate	10150-87-5	130	2	Nonaromatic ester
		﻿2-oxobutyl acetate	1575-57-1	130	2	Nonaromatic ester
		﻿2,3-dihydroxy-1-hexene-4-one		130	2	Nonaromatic ketone
		1-(acetyloxy)-2-butanone	1575-57-1	130	2	Nonaromatic ketone
5	C7H10O1	2,3-dimethylcyclopenten- 2-en-1-one	1121-05-7	110	1	Carbohydrate	111.08	111.08	110.073	110.073	8	6
		﻿2,3,5-trimethylfuran	10504-04-8	110	2	Furan
		﻿2-propylfuran	4229-91-8	110	2	Furan
		﻿2,3-dimethyl-2-cyclopenten-1-one	1121-05-7	110	2	Nonaromatic ketone
		﻿3-ethyl-2-cyclopenten-1-one	5682-69-9	110	2	Nonaromatic ketone
		﻿2,4-dimethyl-2-cyclopenten-1-one		110	2	Nonaromatic ketone
		﻿3,4-dimethyl-2-cyclopenten-1-one	30434-64-1	110	2	Nonaromatic ketone
6	C6H8O2	1-cyclopenten-3-one-2- hydroxy-1-methyl		112	1	Carbohydrate	113.06	113.06	112.052	112.052	13	11
		2-hydroxy-1-methyl-1-cyclopenten- 3-one		112	2	Nonaromatic ketone
		2-hydroxy-3-methyl-2-cyclopenten-1-one	80-71-7	112	2	Nonaromatic ketone
		2-methyl-1,3-cyclopentanedione	765-69-5	112	2	Nonaromatic ketone
		3-methyl-1,2-cyclopentanedione	765-70-8	112	2	Nonaromatic ketone
		﻿2,5-dihydro-3,5-dimethyl-2-furanone		112	2	Furan
7	C6H12O3	furantetrahydro-2,5- dimethoxy (cis) (i)	696-59-3	132	1	Carbohydrate	133.086	133.086	132.079	132.079	5	1
		furantetrahydro-2,5- dimethoxy (trans) (i)	696-59-3	132	1	Carbohydrate
		﻿2,5-dimethoxytetrahydrofuran	696-59-3	132	2	Furan
8	C6H6O2	2-acetylfuran (i)	1192-62-7	110	1	Carbohydrate	111.044	111.044	110.037	110.037	21	12
		5-methyl-2-furaldehyde (i)	620-02-0	110	1	Carbohydrate
		﻿1-(2-furanyl)-ethanon (2-acetylfuran)	1192-62-7	110	2	Furan
		﻿5-methyl-2-furaldehyde	620-02-0	110	2	Furan
		1,2-benzenediol (catechol)	120-80-9	110	2	Benzenediol
		﻿1,3-benzenediol (resorcinol)	108-46-3	110	2	Benzenediol
		﻿1,4-benzenediol (hydroquinone)	123-31-9	110	2	Benzenediol
		﻿2-cyclohexene-1,4-dione	4505-38-8	110	2	Nonaromatic ketone
9	C8H16O1	﻿2,3-dimethylcyclohexanol	1502-24-5	128	2	Alcohol	129.127	129.127	128.12	128.12	7	2
		octanal	124-13-0	128	2	Nonaromatic aldehyde
		﻿2-methyl-4-heptanone	626-33-5	128	2	Nonaromatic ketone
10	C9H18O1	﻿4-isopropylcyclohexanol	4621-04-9	142	2	Alcohol	143.143	143.143	142.136	142.136	3	1
11	C14H28O	﻿3-isopropyl-4-methyl-1-decen-4-ol		212	2	Alcohol	213.221	//	212.214		2	//
12	C6H12O2	﻿hexanoic acid	142-62-1	116	2	Carboxylic acid	117.091	117.091	116.084	116.084	5	3
		﻿4-methylpentanoic acid	646-07-1	116	2	Carboxylic acid
		﻿2-ethoxytetrahydrofuran	13436-46-9	116	2	Furan
		﻿4-hydroxy-4-methyl-2-pentanone	123-42-2	116	2	Nonaromatic ester
13	C4H6O4	﻿acetoxyacetic acid	13831-30-6	118	2	Carboxylic acid	119.034	119.034	118.027	118.027	20	8
14	C8H14O4	﻿3-propylpentanedioic acid	4165-98-4	174	2	Carboxylic acid	175.096	175.096	174.089	174.089	21	13
15	C12H24O3	﻿3-hydroxydodecanoic acid	1883-13-2	216	2	Carboxylic acid	217.18	217.18	216.172	216.173	4	0
16	C7H10O2	3,4-dimethyl-2-hydroxy-2-cyclopentene-1-one		126	2	Nonaromatic ketone	127.075	127.075	126.068	126.068	26	19
		3-ethyl-2-hydroxy-2-cyclopenten-1-one	21835-01-8	126	2	Nonaromatic ketone
17	C7H12O1	﻿dimethylcyclopentanone	4041-09-2	112	2	Nonaromatic ketone	113.096	113.096	112.089	112.089	6	3
		﻿3-methylcyclohexanone	591-24-2	112	2	Nonaromatic ketone
18	C8H12O1	﻿trimethylcyclopenten-1-one		124	2	Nonaromatic ketone	125.096	125.096	124.089	124.089	11	13
		﻿2,3,4-trimethyl-2-cyclopenten-1-one	28790-86-5	124	2	Nonaromatic ketone
		﻿4,5-dimethyl-2-cyclohexen-1-one	5715-25-3	124	2	Nonaromatic ketone
19	C7H12O2	﻿2-propenyl butanoate	2051-78-7	128	2	Nonaromatic ester	129.091	129.091	128.084	128.084	12	6
20	C8H16O2	﻿isobutyl isobutanoate	97-85-8	144	2	Nonaromatic ester	145.122	145.122	144.115	144.115	5	2
21	C9H18O2	﻿methyl octanoate	111-11-5	158	2	Nonaromatic ester	159.138	159.138	158.131	158.131	10	2
22	C7H12O4	﻿ethyl methyl succinate	627-73-6	160	2	Nonaromatic ester	161.081	161.081	160.074	160.074	29	16
23	C8H14	﻿1-(1-methylethyl)cyclopentene		110	2	Others	111.117	111.117	110.11	110.11	1	1
24	C8H16	﻿cyclooctane	292-64-8	112	2	Others	113.132	113.132	112.125	112.125	1	1
25	C5H4O3	﻿3-methyl-2,5-furandione	616-02-4	112	2	Furan	113.023	113.023	112.016	112.016	9	12
		﻿2H-pyran-2,6(3H)-dione	5926-95-4	112	2	Pyran
26	C5H6O3	﻿3-methyl-2,4-(3H, 5H)-furandione	1192-51-4	114	2	Furan	115.039	115.039	114.032	114.032	42	23
		﻿5-hydroxymethyl-2(2H)-furanone		144	2	Furan
		﻿4-hydroxy-5,6-dihydro-2H-pyran-2-one	55100-07-7	114	2	Pyran
27	C6H6O3	5-(hydroxymethyl)furfural	67-47-0	126	2	Furan	127.039	127.039	126.032	126.032	35	13
		methyl furoate	611-13-2	126	2	Furan
		﻿3-hydroxy-2-methyl-4H-pyran-4-one	118-71-8	126	2	Pyran
		levoglucosenone	37112-31-5	126	2	Carbohydrate
28	C6H8O3	﻿2,5-dimethyl-4-hydroxy-2H-furan-3-one	3658-77-3	128	2	Furan	129.055	129.055	128.047	128.047	27	43
29	C6H8O4	﻿1,4-3,6-dianhydro-α-D-glucopyranose		144	2	Carbohydrate	145.049	145.05	144.042	144.042	49	26
30	C11H20O2	γ-heptylbutyrolactone	104-67-6	184	2	Furan	185.154	185.154	184.146	184.146	17	3
31	C6H6O4	3,5-dihydroxy-2-methyl-4H-pyran-4-one	1073-96-7	142	2	Pyran	143.034	143.034	142.027	142.027	37	40
32	C5H8O4	﻿1,5-anhydro-arabinofuranose	51246-94-7	132	2	Carbohydrate	133.05	133.05	132.042	132.042	29	12
		﻿1,5-anhydro-β-D-xylofuranose	51246-91-4	132	2	Carbohydrate
33	C6H8O4	﻿2,3-anhydro-D-mannosan		144	2	Carbohydrate	145.049	145.05	144.042	144.042	49	26
34	C6H10O5	﻿levoglucosan	498-07-7	162	2	Carbohydrate	163.06	163.06	162.053	162.053	8	7
		﻿1,6-anhydro-α-D-galactopyranose	644-76-8	162	2	Carbohydrate
		﻿1,6-anhydro-β-D-mannopyranose		162	2	Carbohydrate
		﻿1,6-anhydro-α-D-galactofuranose		162	2	Carbohydrate
35	C6H12O5	﻿1,5-anhydro-D-mannitol	492-93-3	164	2	Carbohydrate	165.076	//	164.068		4	//
36	C9H12	﻿3-ethyltoluene	620-14-4	120	2	Aromaric compound (nonoxygenated)	121.101	121.101	120.094	120.094	1	1
37	C7H8O1	﻿benzylalcohol	100-51-6	108	2	Aromatic compound (Oxygenated)	109.065	109.065	108.057	108.058	3	4
		﻿2-methylphenol (o-cresol)	95-48-7	108	2	Phenol
		﻿3-methylphenol (m-cresol)	108-39-4	108	2	Phenol
		﻿4-methylphenol (p-cresol)	106-44-5	108	2	Phenol
38	C8H6O1	﻿2,3-benzofuran	271-89-6	118	2	Aromatic compound (Oxygenated)	119.049	119.049	118.042	118.042	2	2
39	C8H8O1	﻿ethenyloxybenzene	766-94-9	120	2	Aromatic compound (Oxygenated)	121.065	121.065	120.057	120.058	13	16
		﻿2,3-dihydrobenzofuran	496-16-2	120	1,2	Aromatic compound (Oxygenated)
		acetophenone	98-86-2	120	2	Aromatic compound (Oxygenated)
		﻿2-methylbenzaldehyde	529-20-4	120	2	Aromatic Aldehyde
		4-vinylphenol	2628-17-3	120	2	Phenol
40	C8H10O1	﻿1-methoxy-4-methylbenzene	104-93-8	122	2	Aromatic compound (Oxygenated)	123.08	123.08	122.073	122.073	12	8
		﻿3-methylanisole	100-84-5	122	2	Anisol
		﻿4-methylanisol	104-93-8	122	2	Anisol
		﻿2-ethylphenol	90-00-6	122	2	Phenol
		﻿3-ethylphenol	620-17-7	122	2	Phenol
		﻿4-ethylphenol	123-07-9	122	2	Phenol
		2,3-dimethylphenol	526-75-0	122	2	Phenol
		﻿2,4-dimethylphenol	105-67-9	122	2	Phenol
		2,5-dimethylphenol	95-87-4	122	2	Phenol
		﻿2,6-dimethylphenol	576-26-1	122	2	Phenol
		﻿3,4-dimethylphenol	95-65-8	122	2	Phenol
		﻿3,5-dimethylphenol	108-68-9	122	2	Phenol
41	C7H6O2	﻿benzoic acid	65-85-0	122	2	Aromatic compound (Oxygenated)	123.044	123.044	122.037	122.037	14	23
		﻿2-hydroxybenzaldehyde	90-02-8	122	2	Aromatic Aldehyde
		﻿3-hydroxybenzaldehyde	100-83-4	122	2	Aromatic Aldehyde
		﻿4-hydroxybenzaldehyde	123-08-0	122	2	Aromatic Aldehyde
42	C7H8O2	﻿3,5-dihydroxytoluene	504-15-4	124	2	Aromatic compound (Oxygenated)	125.06	125.06	124.052	124.052	10	9
43	C9H8O1	﻿2,3-dihydro-1H-inden-1-one	83-33-0	132	2	Aromatic compound (Oxygenated)	133.065	133.065	132.057	132.058	5	8
		﻿3-phenyl-2-propenal (cinnamaldehyde)	104-55-2	132	2	Aromatic Aldehyde
		﻿7-methylbenzofuran	17059-52-8	132	2	Aromatic compound (Oxygenated)
44	C9H10O1	﻿2,3-dihydro-1H-inden-5-ol	1470-94-6	134	2	Aromatic compound (Oxygenated)	135.08	135.08	134.073	134.073	9	11
		﻿phenyl-2-propanone	103-79-7	134	2	Aromatic compound (Oxygenated)
		﻿4-allylphenol	501-92-8	134	2	Phenol
		﻿4-(1-propenyl)phenol (cis, trans)		134	2	Phenol
		﻿4-(2-propenyl)phenol	501-92-8	134	2	Phenol
45	C9H12O1	﻿1-methoxy-2,3-dimethylbenzene	2944-49-2	136	2	Aromatic compound (Oxygenated)	137.096	137.096	136.089	136.089	8	8
		2,4-dimethylanisol	6738-23-4	136	2	Anisol
		﻿2,5-dimethylanisol	1706-11-2	136	2	Anisol
		2-propylphenol	644-35-9	136	2	Phenol
		﻿4-propylphenol	645-56-7	136	2	Phenol
		﻿3-ethyl-5-methylphenol	698-71-5	136	2	Phenol
		4-ethyl-3-methylphenol	1123-94-0	136	2	Phenol
		2-ethyl-6-methylphenol	1687-64-5	136	2	Phenol
		﻿2,3,4-trimethylphenol	526-85-2	136	2	Phenol
		2,4,5-trimethylphenol	496-78-6	136	2	Phenol
		﻿2,3,5-trimethylphenol	697-82-5	136	2	Phenol
		﻿2,3,6-trimethylphenol	2416-94-6	136	2	Phenol
		2,4,6-trimethylphenol	527-60-6	136	2	Phenol
46	C8H8O2	﻿1-(2-hydroxyphenyl)ethanone	118-93-4	136	2	Aromatic compound (Oxygenated)	137.06	137.06	136.052	136.052	17	29
		﻿1-(3-hydroxyphenyl)ethanone	121-71-1	136	2	Aromatic compound (Oxygenated)
		﻿4-hydroxy-3-methylbenzaldehyde	15174-69-3	136	2	Aromatic Aldehyde
		﻿2-hydroxy-6-methylbenzaldehyde	18362-36-2	136	2	Aromatic Aldehyde
47	C7H6O3	﻿4-hydroxybenzoic acid	99-96-7	138	2	Aromatic compound (Oxygenated)	139.039	139.039	138.032	138.032	30	18
		﻿2,3-dihydroxybenzaldehyde	24677-78-9	138	2	Aromatic Aldehyde
48	C10H8O1	﻿2-naphtol	135-19-3	144	2	Aromatic compound (Oxygenated)	145.065	145.065	144.057	144.058	3	1
49	C10H10O1	﻿dimethylbenzofuran	28715-26-6	146	2	Aromatic compound (Oxygenated)	147.08	147.08	146.073	146.073	9	8
50	C11H10O1	2-methyl-1-naphthol	7469-77-4	158	2	Aromatic compound (Oxygenated)	159.08	159.08	158.073	158.073	2	2
51	C9H8O2	﻿7-methoxybenzofuran	7168-85-6	148	2	Aromatic compound (Oxygenated)	149.06	149.06	148.052	148.052	22	34
52	C9H12O2	﻿4-(3-hydroxypropenyl)phenol		152	2	Aromatic compound (Oxygenated)	153.091	153.091	152.084	152.084	8	14
		﻿1,2-dimethoxy-3-methylbenzene	4463-33-6	152	2	Aromatic compound (Oxygenated)
		﻿3-ethylguaiacol		152	2	Methoxy-, Dimethoxyphenol Derivatives
		﻿4-ethylguaiacol	2785-89-9	152	2	Methoxy-, Dimethoxyphenol Derivatives
		﻿5-ethylguaiacol		152	2	Methoxy-, Dimethoxyphenol Derivatives
53	C10H10O2	﻿6-methoxy-3-methylbenzofuran	29040-52-6	162	2	Aromatic compound (Oxygenated)	163.075	163.075	162.068	162.068	37	36
54	C9H8O3	﻿3-(2-hydroxyphenyl)-2-propenoic	614-60-8	164	2	Aromatic compound (Oxygenated)	165.055	165.055	164.047	164.047	53	48
55	C9H12O3	﻿1,2,4-trimethoxybenzene	135-77-3	168	2	Aromatic compound (Oxygenated)	169.086	169.086	168.079	168.078	21	19
		﻿1,2,5-trimethoxybenzene		168	2	Aromatic compound (Oxygenated)
		﻿4-methylsyringol	6638-05-7	168	2	Methoxy-, Dimethoxyphenol Derivatives
83	C8H8O4	﻿vanilic acid	121-34-6	168	2	Methoxy-, Dimethoxyphenol Derivatives	169.049	169.049	168.042	168.042	33	16
		﻿isovanilic acid	645-08-9	168	2	Methoxy-, Dimethoxyphenol Derivatives
56	C12H10O1	﻿(1,1-biphenyl)-3-ol	580-51-8	170	2	Aromatic compound (Oxygenated)	//	171.08		170.073	//	3
57	C11H8O2	2-naphthoic acid	93-09-4	172	2	Aromatic compound (Oxygenated)	173.06	173.06	172.052	172.052	2	6
58	C11H10O2	﻿3-methoxy-2-naphthol	18515-11-2	174	2	Aromatic compound (Oxygenated)	175.075	175.075	174.068	174.068	30	32
59	C12H18O1	﻿2-(2-isopropylphenyl)-1-propanol	58443-82-6	178	2	Aromatic compound (Oxygenated)	179.143	179.143	178.136	178.136	2	2
60	C10H14O3	﻿1,2,3-trimethoxy-5-methylbenzene	6443-69-2	182	2	Aromatic compound (Oxygenated)	183.101	183.102	182.094	182.094	16	5
61	C12H10O3	﻿3-methoxy-2-naphthoic acid	883-62-5	202	2	Aromatic compound (Oxygenated)	203.07	203.07	202.063	202.063	33	32
62	C10H12O3	﻿4-ethoxy-3-methoxybenzaldehyde	120-25-2	180	2	Aromatic Aldehyde	181.086	181.086	180.079	180.079	19	10
		﻿cis-coniferol		180	2	Methoxy-, Dimethoxyphenol Derivatives
		﻿trans-coniferol	458-35-5	180	2	Methoxy-, Dimethoxyphenol Derivatives
		﻿4-vinylsyringol	28343-22-8	180	2	Methoxy-, Dimethoxyphenol Derivatives
		﻿guaiacyl acetone	2503-46-0	180	2	Methoxy-, Dimethoxyphenol Derivatives
		﻿propioguaiacone	1835-14-9	180	2	Methoxy-, Dimethoxyphenol Derivatives
		﻿3,4-dimethoxyacetophenone	1131-62-0	180	2	Methoxy-, Dimethoxyphenol Derivatives
63	C10H12O1	﻿2-allyl-4-methylphenol	6628-06-4	148	2	Phenol	149.096	149.096	148.089	148.089	15	18
64	C15H24O1	﻿2,6-di-tert-butyl-4-methylphenol	128-37-0	220	2	Phenol	221.19	221.19	220.183	220.183	10	12
65	C7H8O2	﻿3-methylcatechol	488-17-5	124	2	Benzenediol	125.06	125.06	124.052	124.052	20	13
		﻿4-methylcatechol	452-86-8	124	2	Benzenediol
		﻿3-methylresorcinol		124	2	Benzenediol
		﻿2-methylhydroquinone	95-71-6	124	2	Benzenediol
		﻿2-methoxyphenol	90-05-1	124	2	Methoxy-, Dimethoxyphenol Derivatives
		﻿3-methoxyphenol	150-19-6	124	2	Methoxy-, Dimethoxyphenol Derivatives
		﻿4-methoxyphenol	150-76-5	124	2	Methoxy-, Dimethoxyphenol Derivatives
66	C8H10O2	4-ethylcatechol	1124-39-6	138	2	Benzenediol	139.075	139.075	138.068	138.068	15	7
		4-ethylresorcinol	2896-60-8	138	2	Benzenediol
		﻿4,5-dimethylresorcinol	527-55-9	138	2	Benzenediol
		﻿2,5-dimethylhydroquinone	615-90-7	138	2	Benzenediol
		3-methylguaiacol	18102-31-3	138	2	Methoxy-, Dimethoxyphenol Derivatives
		﻿4-methylguaiacol	93-51-6	138	2	Methoxy-, Dimethoxyphenol Derivatives
		﻿5-methylguaiacol	1195-09-1	138	2	Methoxy-, Dimethoxyphenol Derivatives
		﻿6-methylguaiacol	2896-67-5	138	2	Methoxy-, Dimethoxyphenol Derivatives
		﻿5-methyl-3-methoxyphenol	3209-13-0	138	2	Methoxy-, Dimethoxyphenol Derivatives
67	C7H8O3	﻿3-methoxycatechol	934-00-9	140	2	Benzenediol	141.055	141.055	140.047	140.047	46	44
		﻿5-methoxyresorcinol	2174-64-3	140	2	Benzenediol
68	C8H8O3	3,4-dihydroxyacetophenone	1197-09-7	152	2	Benzenediol	153.055	153.054	152.047	152.047	5	9
		﻿vanillin	121-33-5	152	2	Methoxy-, Dimethoxyphenol Derivatives
69	C9H10O2	4-vinylguaiacol	7786-61-0	150	2	Methoxy-, Dimethoxyphenol Derivatives	151.075	151.075	150.068	150.068	33	42
70	C8H10O3	﻿2,6-dimethoxyphenol (syringol)	91-10-1	154	2	Methoxy-, Dimethoxyphenol Derivatives	155.07	155.07	154.063	154.063	3	6
71	C10H12O2	﻿4-allylguaiacol (eugenol)	97-53-0	164	2	Methoxy-, Dimethoxyphenol Derivatives	165.091	165.091	164.084	164.084	6	6
		﻿cis-isoeugenol	5912-86-7	164	2	Methoxy-, Dimethoxyphenol Derivatives
		﻿trans-isoeugenol	97-54-1	164	2	Methoxy-, Dimethoxyphenol Derivatives
		﻿5-(1-propenyl)guaiacol		164	2	Methoxy-, Dimethoxyphenol Derivatives
72	C10H14O2	﻿4-propylguaiacol	2785-87-7	166	2	Methoxy-, Dimethoxyphenol Derivatives	167.107	167.107	166.099	166.099	9	9
84	C9H10O3	﻿homovanillin	5703-24-2	166	2	Methoxy-, Dimethoxyphenol Derivatives	167.07	168.07	166.099	166.099	2	1
		﻿acetoguaiacon	498-02-2	166	2	Methoxy-, Dimethoxyphenol Derivatives
73	C10H10O3	﻿coniferaldehyde	20649-42-7	178	2	Methoxy-, Dimethoxyphenol Derivatives	179.07	179.07	178.063	178.063	15	6
74	C9H10O4	﻿syringaldehyde	134-96-3	182	2	Methoxy-, Dimethoxyphenol Derivatives	183.065	183.065	182.058	182.058	23	11
75	C10H14O3	﻿3-ethylsyringol		182	2	Methoxy-, Dimethoxyphenol Derivatives	183.101	183.102	182.094	182.094	24	12
		﻿4-ethylsyringol	14059-92-8	182	2	Methoxy-, Dimethoxyphenol Derivatives
76	C11H14O3	﻿4-allylsyringol	6627-88-9	194	2	Methoxy-, Dimethoxyphenol Derivatives	195.102	195.102	194.094	194.094	20	10
		﻿4-propenylsyringol (cis, trans)	6635-22-9	194	2	Methoxy-, Dimethoxyphenol Derivatives
77	C10H10O4	﻿ferulic acid	1135-24-6	194	2	Methoxy-, Dimethoxyphenol Derivatives	195.065	195.065	194.058	194.058	30	42
78	C10H12O4	4-hydroxy-3,5-dimethoxyacetophenone	2478-38-8	196	2	Methoxy-, Dimethoxyphenol Derivatives	197.081	197.081	196.073	196.074	18	10
79	C11H16O3	﻿4-propylsyringol	6766-82-1	196	2	Methoxy-, Dimethoxyphenol Derivatives	197.117	197.117	196.11	196.11	17	9
80	C11H12O4	﻿sinapaldehyde	4206-58-0	208	2	Methoxy-, Dimethoxyphenol Derivatives	209.081	209.081	208.073	208.074	55	21
81	C11H14O4	﻿syringyl acetone	19037-58-2	210	2	Methoxy-, Dimethoxyphenol Derivatives	211.096	211.096	210.089	210.089	18	11
		﻿sinapylalcohol (cis,trns)	537-33-7	210	2	Methoxy-, Dimethoxyphenol Derivatives
82+A124:B215	C10H12O5	﻿homosyringic acid	4385-56-2	212	2	Methoxy-, Dimethoxyphenol Derivatives	213.076	213.076	212.068	212.068	49	51
References
1	C. Branca, P. Giudicianni and C. Di Blasi, Ind. Eng. Chem. Res., 2003, 42, 3190–3202.
2	M. Staš, D. Kubička, J. Chudoba and M. Pospíšil, Energy and Fuels, 2014, 28, 385–402.
